# Supplementary material for: Occurrence of Aspergillus and Penicillium Species, Accumulation of Fungal Secondary Metabolites, and qPCR Detection of Potential Aflatoxigenic Aspergillus Species in Chickpea (Cicer arietinum L.) Seeds from Different Farming Systems
Source: Foods. 2025 Jul 25;14(15):2610. doi: 10.3390/foods14152610 (PMC12346705; doi:10.3390/foods14152610)
Supplement: Supplementary file 1 [file foods-14-02610-s001.zip]

Archive with 1 entries (1 files):
- foods-3726688-supplementary.pdf
